# Supplementary material for: Delineating Bird Ecological Networks in Coastal Areas Based on Seasonal Variations and Ecological Guilds Differences
Source: Animals (Basel). 2026 Jan 25;16(3):380. doi: 10.3390/ani16030380 (PMC12896933; doi:10.3390/ani16030380)
Supplement: Supplementary file 1 [file animals-16-00380-s001.zip]

Archive with 1 entries (1 files):
- animals-3991652-supplementary.pdf
